# Supplementary material for: Interaction between path integration and visual orientation during the homing run of fiddler crabs
Source: R Soc Open Sci. 2017 Sep 20;4(9):170954. doi: 10.1098/rsos.170954 (PMC5627127; doi:10.1098/rsos.170954)
Supplement: Supporting data for "Interaction between path integration and visual orientation during the homing run of fiddler crabs" [file rsos170954supp1.xlsx]

## Sheet: Sheet1
time (sec)	indivisual's position
	x (mm)																																			y (mm)
	1	2	3	4	5	6	7	8	9	10	11	12	13	14	15	16	17	18	19	20	21	22	23	24	25	26	27	28	29	30	31	32	33	34	35	1	2	3	4	5	6	7	8	9	10	11	12	13	14
0	1220.93	1941.16	1748.47	2339.19	2415	1211.45	2103.85	1851.14	1708.98	1896.94	1267.74	2037.51	1572.64	1606.34	1524.5	756.12	1120.64	1814.68	791.14	1602.97	362.94	971.01	1894.27	956.69	1892.68	1009.22	820.01	2171.46	1602.18	1253.68	2163.58	1654.22	1849.76	2072.11	2048.46	371.17	458.05	1062.98	974.53	930.31	369.6	1066.14	416.98	108.98	1320.43	1234.04	925.57	778.3	1123.32
0.0333	1217.77	1942.74	1740.57	2329.71	2405.53	1201.97	2113.33	1855.87	1708.98	1898.52	1274.16	2026.46	1561.41	1599.92	1516.48	743.38	1127.01	1809.9	795.91	1610.93	372.49	975.79	1903.82	963.05	1902.23	1018.77	816.86	2168.31	1610.07	1256.83	2162	1644.76	1846.61	2068.96	2037.42	377.49	443.83	1064.56	972.95	935.04	369.6	1061.4	413.82	118.46	1314.12	1237.25	920.83	778.3	1118.5
0.0666	1208.29	1942.74	1738.99	2318.66	2392.89	1190.92	2119.64	1863.77	1712.14	1900.1	1280.58	2015.4	1551.78	1590.29	1506.85	732.24	1136.56	1806.72	799.1	1618.89	385.22	978.97	1911.78	972.6	1914.96	1026.73	812.13	2166.73	1619.53	1258.41	2154.12	1635.3	1838.73	2062.65	2027.96	382.23	429.61	1064.56	972.95	936.62	369.6	1055.08	409.08	126.36	1306.22	1240.46	917.67	779.9	1110.48
0.1	1197.24	1944.32	1735.83	2304.44	2373.94	1173.54	2124.38	1873.25	1712.14	1903.26	1291.81	2007.5	1540.55	1583.88	1498.82	722.69	1142.93	1800.35	803.87	1633.21	401.14	982.16	1919.74	980.56	1929.29	1034.69	808.98	2162	1630.57	1259.98	2146.23	1621.11	1830.84	2057.92	2015.34	386.97	421.72	1064.56	971.37	938.2	369.6	1048.77	402.76	137.41	1296.74	1246.88	914.51	781.51	1107.27
0.1333	1184.6	1949.06	1732.68	2293.39	2359.72	1156.17	2127.54	1882.72	1713.72	1906.42	1299.84	2001.18	1529.31	1575.85	1489.2	711.55	1149.3	1790.8	807.05	1644.35	415.47	982.16	1932.47	985.34	1942.03	1047.42	805.82	2157.27	1643.18	1261.56	2135.19	1606.91	1824.53	2054.77	1999.57	394.87	418.56	1066.14	972.95	941.36	368.02	1045.61	393.29	153.21	1293.58	1250.09	911.35	784.72	1099.24
0.1666	1171.96	1953.8	1723.2	2283.91	2343.93	1137.22	2129.12	1889.04	1715.3	1906.42	1307.86	1996.45	1518.08	1569.43	1476.36	698.81	1155.66	1781.25	811.83	1655.5	423.43	980.56	1943.62	991.71	1951.58	1060.16	799.51	2154.12	1658.95	1261.56	2125.73	1594.3	1815.07	2051.61	1980.65	402.76	412.24	1067.72	977.69	944.52	364.86	1040.87	388.55	162.69	1288.84	1253.3	908.19	786.32	1091.22
0.2	1157.75	1955.38	1713.72	2274.43	2326.55	1118.26	2133.86	1892.2	1721.62	1906.42	1315.88	1991.71	1505.24	1559.8	1463.52	686.08	1163.62	1774.88	815.01	1671.42	429.79	977.38	1953.17	994.89	1961.13	1076.07	793.21	2150.96	1673.15	1261.56	2116.27	1580.11	1807.19	2045.31	1963.3	410.66	405.92	1069.3	982.43	947.68	360.12	1032.97	385.39	169	1284.11	1256.51	906.61	784.72	1084.8
0.2333	1146.69	1955.38	1699.51	2263.38	2307.6	1099.31	2135.44	1900.1	1727.94	1909.58	1319.09	1988.55	1497.22	1550.18	1452.29	673.34	1168.4	1766.93	816.61	1682.56	440.94	975.79	1957.94	998.07	1970.68	1082.44	790.05	2150.96	1688.91	1261.56	2106.81	1565.91	1797.72	2040.57	1947.53	420.14	396.45	1070.88	985.59	952.42	358.54	1028.23	382.23	170.58	1276.21	1258.11	903.46	784.72	1078.38
0.2666	1134.06	1953.8	1685.29	2253.9	2290.23	1078.78	2143.34	1909.58	1734.25	1912.73	1323.91	1985.39	1495.62	1542.15	1441.05	665.38	1176.36	1758.97	819.79	1695.29	453.67	974.2	1961.13	1001.26	1978.64	1087.22	788.48	2150.96	1704.68	1256.83	2097.35	1551.72	1785.11	2032.69	1934.92	429.61	386.97	1070.88	987.17	958.74	360.12	1023.49	375.91	170.58	1271.47	1259.72	900.3	783.11	1071.96
0.3	1121.42	1949.06	1671.08	2241.26	2276.01	1064.56	2149.65	1920.63	1738.99	1912.73	1330.33	1982.23	1495.62	1538.94	1429.82	660.61	1179.54	1754.19	822.97	1698.48	468	975.79	1965.9	1004.44	1986.6	1091.99	786.9	2150.96	1718.88	1253.68	2089.46	1537.53	1778.8	2026.38	1923.88	440.67	382.23	1070.88	987.17	965.05	363.28	1012.44	368.02	172.16	1266.73	1259.72	898.72	781.51	1063.94
0.3333	1108.79	1949.06	1655.28	2225.47	2261.8	1051.92	2157.55	1931.69	1740.57	1914.31	1335.14	1977.49	1494.01	1542.15	1423.4	655.83	1187.5	1755.78	827.75	1701.66	480.73	980.56	1969.09	1007.62	1992.96	1101.54	785.32	2150.96	1734.65	1253.68	2081.58	1521.76	1772.49	2021.65	1914.42	451.73	375.91	1072.46	987.17	971.37	361.7	1001.38	360.12	173.74	1263.57	1261.32	897.14	778.3	1062.34
0.3666	1096.15	1947.48	1641.07	2208.09	2253.9	1050.35	2163.87	1938.01	1740.57	1915.89	1339.96	1974.33	1492.41	1540.55	1423.4	647.87	1195.46	1757.37	838.89	1712.8	493.47	983.75	1978.64	1009.22	1999.33	1111.09	785.32	2150.96	1747.26	1253.68	2072.11	1505.99	1766.19	2018.5	1912.84	462.78	369.6	1074.04	985.59	974.53	363.28	988.75	355.38	173.74	1258.84	1259.72	895.56	775.09	1060.73
0.4	1088.25	1947.48	1628.43	2189.14	2239.68	1050.35	2165.45	1941.16	1740.57	1914.31	1341.56	1972.75	1489.2	1540.55	1423.4	641.51	1200.24	1762.15	845.26	1719.17	504.61	991.71	1989.78	1002.85	2002.52	1123.83	786.9	2150.96	1758.3	1253.68	2062.65	1493.37	1763.03	2015.34	1912.84	469.1	363.28	1075.62	985.59	976.11	363.28	980.85	353.8	173.74	1258.84	1259.72	895.56	770.27	1059.13
0.4333	1075.62	1947.48	1617.37	2171.77	2225.47	1050.35	2163.87	1941.16	1740.57	1914.31	1341.56	1971.17	1482.78	1540.55	1420.19	639.91	1201.83	1762.15	848.44	1719.17	515.75	996.48	1997.74	999.67	2002.52	1134.97	788.48	2150.96	1767.76	1253.68	2053.19	1483.91	1759.88	2012.19	1911.26	480.16	355.38	1077.2	985.59	977.69	363.28	979.27	353.8	173.74	1257.26	1254.9	895.56	754.23	1057.52
0.4666	1067.72	1949.06	1607.9	2154.39	2206.52	1051.92	2163.87	1941.16	1740.57	1914.31	1339.96	1971.17	1481.17	1538.94	1407.35	638.32	1205.01	1762.15	850.03	1715.99	525.3	999.67	2005.7	996.48	2004.11	1141.34	788.48	2150.96	1772.49	1253.68	2045.31	1471.3	1759.88	2010.61	1908.11	486.48	353.8	1080.36	987.17	984.01	361.7	976.11	353.8	173.74	1255.68	1254.9	895.56	747.81	1055.92
0.5	1058.24	1949.06	1596.84	2140.18	2197.04	1051.92	2160.71	1941.16	1740.57	1914.31	1335.14	1971.17	1479.57	1538.94	1399.33	633.55	1208.19	1758.97	856.4	1709.62	533.26	1002.85	2008.88	996.48	2004.11	1146.11	785.32	2149.38	1775.65	1253.68	2035.84	1466.56	1761.45	2009.04	1904.96	492.79	353.8	1081.93	987.17	987.17	361.7	971.37	352.22	173.74	1255.68	1254.9	895.56	742.99	1054.31
0.5333	1053.5	1949.06	1588.94	2132.28	2198.62	1051.92	2162.29	1939.59	1738.99	1909.58	1331.93	1968.02	1479.57	1538.94	1389.7	628.77	1209.79	1758.97	861.18	1706.44	544.4	1002.85	2008.88	996.48	1999.33	1152.48	782.17	2150.96	1774.07	1253.68	2031.11	1466.56	1766.19	2009.04	1904.96	494.37	353.8	1081.93	990.33	988.75	363.28	966.63	349.06	173.74	1255.68	1254.9	897.14	742.99	1054.31
0.5666	1050.35	1945.9	1582.63	2132.28	2197.04	1051.92	2162.29	1934.85	1738.99	1904.84	1335.14	1966.44	1479.57	1538.94	1381.68	628.77	1212.97	1754.19	857.99	1704.84	555.55	1004.44	2008.88	996.48	1999.33	1154.07	782.17	2150.96	1769.34	1255.25	2031.11	1466.56	1769.34	2009.04	1904.96	497.53	350.64	1081.93	990.33	990.33	363.28	966.63	347.48	173.74	1257.26	1253.3	897.14	742.99	1054.31
0.6	1047.19	1945.9	1577.89	2133.86	2195.46	1040.87	2162.29	1933.27	1738.99	1903.26	1338.35	1966.44	1479.57	1538.94	1380.07	628.77	1211.38	1752.6	857.99	1704.84	555.55	1002.85	2005.7	996.48	1999.33	1157.26	785.32	2152.54	1766.19	1253.68	2031.11	1466.56	1772.49	2021.65	1904.96	499.11	350.64	1081.93	991.91	993.48	364.86	961.9	347.48	173.74	1258.84	1251.69	897.14	741.39	1054.31
0.6333	1044.03	1944.32	1574.73	2129.12	2190.72	1040.87	2162.29	1930.11	1737.41	1904.84	1338.35	1968.02	1479.57	1538.94	1376.86	628.77	1214.56	1752.6	857.99	1703.25	555.55	990.11	2000.92	996.48	1999.33	1158.85	785.32	2150.96	1761.45	1253.68	2032.69	1463.41	1777.22	2024.81	1904.96	500.69	349.06	1081.93	991.91	995.06	364.86	961.9	347.48	173.74	1260.41	1251.69	898.72	739.78	1054.31
0.6666	1037.71	1944.32	1574.73	2129.12	2184.4	1039.29	2163.87	1926.95	1726.36	1908	1338.35	1968.02	1479.57	1537.34	1373.66	628.77	1216.15	1752.6	857.99	1703.25	555.55	983.75	1997.74	994.89	1999.33	1165.22	786.9	2150.96	1759.88	1253.68	2034.27	1463.41	1777.22	2027.96	1904.96	503.85	349.06	1081.93	991.91	998.22	364.86	958.74	345.9	170.58	1263.57	1251.69	898.72	739.78	1054.31
0.7	1037.71	1944.32	1574.73	2129.12	2184.4	1039.29	2163.87	1925.37	1718.46	1914.31	1338.35	1969.6	1479.57	1535.73	1372.05	631.95	1216.15	1751.01	862.77	1703.25	555.55	980.56	1999.33	994.89	1999.33	1168.4	788.48	2150.96	1756.72	1253.68	2039	1463.41	1777.22	2032.69	1904.96	503.85	349.06	1081.93	995.06	1001.38	363.28	957.16	344.32	173.74	1261.99	1248.49	901.88	739.78	1054.31
0.7333	1032.97	1942.74	1573.15	2129.12	2181.24	1039.29	2165.45	1920.63	1710.56	1920.63	1336.75	1972.75	1479.57	1535.73	1370.45	631.95	1216.15	1754.19	864.36	1703.25	555.55	974.2	2000.92	994.89	1997.74	1169.99	788.48	2150.96	1755.15	1253.68	2042.15	1463.41	1777.22	2032.69	1904.96	505.43	345.9	1081.93	995.06	1002.96	363.28	955.58	344.32	172.16	1260.41	1245.28	905.03	739.78	1054.31
0.7666	1031.39	1941.16	1574.73	2129.12	2181.24	1039.29	2167.03	1920.63	1708.98	1923.79	1338.35	1974.33	1479.57	1535.73	1370.45	633.55	1216.15	1755.78	865.95	1703.25	555.55	966.24	2002.52	994.89	1997.74	1171.58	790.05	2150.96	1755.15	1253.68	2045.31	1466.56	1767.76	2037.42	1904.96	505.43	344.32	1078.78	995.06	1002.96	363.28	952.42	345.9	172.16	1258.84	1243.67	906.61	739.78	1055.92
0.8	1028.23	1941.16	1574.73	2129.12	2182.82	1039.29	2167.03	1920.63	1708.98	1928.53	1339.96	1975.91	1479.57	1535.73	1373.66	636.73	1216.15	1755.78	865.95	1703.25	555.55	961.46	2002.52	999.67	2002.52	1171.58	793.21	2150.96	1755.15	1253.68	2046.88	1466.56	1761.45	2039	1904.96	507.01	344.32	1072.46	995.06	1004.54	363.28	952.42	345.9	172.16	1257.26	1238.86	906.61	739.78	1055.92
0.8333	1025.07	1941.16	1576.31	2129.12	2182.82	1039.29	2167.03	1920.63	1708.98	1930.11	1344.77	1975.91	1476.36	1535.73	1372.05	636.73	1220.93	1757.37	865.95	1703.25	555.55	958.28	2005.7	1002.85	2007.29	1169.99	794.78	2150.96	1755.15	1253.68	2045.31	1466.56	1759.88	2039	1904.96	507.01	344.32	1069.3	995.06	1004.54	363.28	950.84	345.9	172.16	1254.1	1234.04	906.61	739.78	1054.31
0.8666	1021.92	1941.16	1579.47	2129.12	2182.82	1037.71	2167.03	1920.63	1708.98	1933.27	1349.58	1975.91	1476.36	1535.73	1373.66	635.14	1224.11	1757.37	865.95	1703.25	555.55	958.28	2008.88	1001.26	2010.47	1169.99	797.94	2150.96	1755.15	1253.68	2040.57	1466.56	1761.45	2039	1904.96	511.75	344.32	1064.56	998.22	1004.54	366.44	950.84	345.9	172.16	1255.68	1229.23	906.61	739.78	1054.31
0.9	1021.92	1941.16	1581.05	2121.22	2182.82	1037.71	2167.03	1920.63	1708.98	1934.85	1354.4	1975.91	1476.36	1535.73	1372.05	631.95	1230.48	1757.37	865.95	1703.25	555.55	956.69	2010.47	1001.26	2013.66	1158.85	801.09	2150.96	1756.72	1253.68	2034.27	1463.41	1764.61	2046.88	1904.96	511.75	342.74	1064.56	1001.38	1004.54	368.02	950.84	345.9	172.16	1258.84	1224.41	906.61	739.78	1054.31
0.9333	1017.18	1939.59	1582.63	2125.96	2187.56	1036.13	2163.87	1920.63	1697.93	1930.11	1357.61	1979.07	1476.36	1535.73	1372.05	630.36	1235.26	1757.37	865.95	1703.25	555.55	955.09	2008.88	1001.26	2016.84	1157.26	805.82	2150.96	1756.72	1253.68	2023.23	1463.41	1767.76	2051.61	1904.96	511.75	342.74	1064.56	998.22	1002.96	374.33	955.58	345.9	169	1271.47	1219.6	905.03	739.78	1054.31
0.9666	1017.18	1939.59	1587.36	2124.38	2187.56	1034.55	2162.29	1920.63	1699.51	1930.11	1356	1980.65	1476.36	1535.73	1372.05	628.77	1240.03	1757.37	865.95	1703.25	544.4	950.32	2007.29	1001.26	2018.43	1162.03	808.98	2150.96	1753.57	1253.68	2018.5	1463.41	1767.76	2051.61	1904.96	511.75	342.74	1062.98	995.06	1002.96	377.49	958.74	345.9	170.58	1269.89	1219.6	903.46	738.18	1054.31
1	1014.02	1938.01	1590.52	2122.8	2189.14	1039.29	2162.29	1920.63	1699.51	1925.37	1356	1983.81	1476.36	1535.73	1372.05	628.77	1246.4	1757.37	865.95	1704.84	542.81	947.14	2005.7	999.67	2020.03	1162.03	810.55	2150.96	1753.57	1253.68	2018.5	1463.41	1769.34	2046.88	1904.96	511.75	341.16	1062.98	993.48	1006.12	375.91	963.47	345.9	172.16	1269.89	1219.6	903.46	738.18	1054.31
1.0333	1010.86	1938.01	1590.52	2119.64	2189.14	1039.29	2162.29	1920.63	1699.51	1923.79	1356	1985.39	1476.36	1535.73	1359.21	628.77	1249.58	1762.15	861.18	1703.25	539.63	947.14	2005.7	999.67	2020.03	1162.03	810.55	2150.96	1756.72	1253.68	2016.92	1463.41	1769.34	2046.88	1904.96	513.33	341.16	1061.4	991.91	1006.12	371.17	968.21	345.9	172.16	1266.73	1219.6	903.46	738.18	1054.31
1.0666	1010.86	1938.01	1592.1	2118.07	2189.14	1040.87	2160.71	1920.63	1701.09	1915.89	1357.61	1986.97	1474.75	1535.73	1356	620.81	1251.17	1763.74	861.18	1711.21	539.63	948.73	2004.11	1002.85	2020.03	1162.03	810.55	2152.54	1763.03	1253.68	2015.34	1463.41	1774.07	2046.88	1904.96	513.33	341.16	1059.82	987.17	1006.12	369.6	971.37	345.9	176.9	1263.57	1226.02	905.03	738.18	1054.31
1.1	1010.86	1938.01	1595.26	2118.07	2189.14	1039.29	2162.29	1920.63	1704.24	1912.73	1357.61	1985.39	1474.75	1535.73	1349.58	616.04	1254.36	1765.33	857.99	1712.8	539.63	947.14	1999.33	1004.44	2020.03	1162.03	810.55	2152.54	1766.19	1253.68	2013.77	1461.83	1780.38	2046.88	1904.96	513.33	341.16	1061.4	985.59	1006.12	366.44	972.95	345.9	181.64	1261.99	1232.44	901.88	738.18	1054.31
1.1333	1010.86	1938.01	1595.26	2118.07	2189.14	1039.29	2163.87	1920.63	1710.56	1906.42	1357.61	1979.07	1474.75	1535.73	1347.98	616.04	1257.54	1765.33	857.99	1715.99	539.63	947.14	1996.15	1007.62	2024.8	1162.03	804.25	2152.54	1767.76	1253.68	2007.46	1461.83	1783.53	2046.88	1904.96	508.59	339.59	1062.98	982.43	1002.96	366.44	972.95	345.9	183.22	1261.99	1240.46	895.56	738.18	1054.31
1.1666	1010.86	1938.01	1590.52	2118.07	2182.82	1039.29	2163.87	1930.11	1707.4	1896.94	1354.4	1975.91	1469.94	1535.73	1347.98	616.04	1259.13	1765.33	857.99	1719.17	539.63	947.14	1996.15	1009.22	2029.58	1163.62	797.94	2152.54	1767.76	1253.68	2001.15	1461.83	1785.11	2034.27	1904.96	508.59	339.59	1066.14	982.43	1001.38	366.44	972.95	347.48	183.22	1260.41	1246.88	892.4	747.81	1054.31
1.2	1014.02	1938.01	1584.21	2118.07	2182.82	1039.29	2167.03	1926.95	1710.56	1892.2	1351.19	1971.17	1466.73	1535.73	1347.98	616.04	1263.91	1762.15	857.99	1722.35	550.77	947.14	1994.56	1010.81	2029.58	1163.62	790.05	2152.54	1769.34	1253.68	1993.27	1461.83	1788.26	2023.23	1904.96	507.01	339.59	1072.46	982.43	1001.38	366.44	972.95	347.48	183.22	1257.26	1253.3	889.24	751.02	1054.31
1.2333	1015.6	1938.01	1579.47	2118.07	2174.93	1039.29	2168.61	1926.95	1710.56	1885.88	1349.58	1969.6	1465.13	1535.73	1351.19	616.04	1263.91	1765.33	857.99	1722.35	549.18	939.18	1996.15	1010.81	2032.76	1166.81	785.32	2152.54	1769.34	1253.68	1985.38	1461.83	1792.99	2018.5	1904.96	503.85	339.59	1080.36	984.01	1001.38	366.44	972.95	347.48	183.22	1255.68	1259.72	887.66	751.02	1054.31
1.2666	1021.92	1938.01	1571.57	2116.49	2171.77	1036.13	2170.19	1923.79	1721.62	1879.57	1346.37	1969.6	1465.13	1535.73	1349.58	612.85	1262.32	1766.93	857.99	1723.95	552.36	935.99	2000.92	1010.81	2032.76	1166.81	785.32	2152.54	1770.92	1253.68	1975.92	1461.83	1799.3	2013.77	1904.96	500.69	338.01	1083.51	987.17	1001.38	364.86	976.11	347.48	183.22	1255.68	1262.93	887.66	751.02	1054.31
1.3	1021.92	1938.01	1568.41	2118.07	2167.03	1034.55	2170.19	1923.79	1729.52	1874.83	1346.37	1969.6	1465.13	1535.73	1347.98	616.04	1267.09	1771.7	857.99	1728.72	552.36	935.99	2007.29	1012.4	2032.76	1168.4	786.9	2152.54	1772.49	1253.68	1971.19	1461.83	1800.88	2010.61	1901.8	500.69	338.01	1086.67	991.91	1002.96	366.44	976.11	345.9	183.22	1258.84	1264.53	887.66	751.02	1054.31
1.3333	1023.49	1938.01	1565.25	2119.64	2163.87	1032.97	2170.19	1923.79	1732.68	1874.83	1344.77	1969.6	1465.13	1535.73	1352.79	620.81	1267.09	1773.29	857.99	1730.31	552.36	937.58	2013.66	1012.4	2032.76	1168.4	786.9	2152.54	1772.49	1253.68	1969.61	1461.83	1802.46	2010.61	1901.8	499.11	338.01	1086.67	996.64	1004.54	366.44	979.27	344.32	181.64	1258.84	1267.74	887.66	751.02	1054.31
1.3666	1026.65	1941.16	1563.67	2125.96	2163.87	1026.65	2170.19	1923.79	1734.25	1874.83	1341.56	1969.6	1465.13	1535.73	1351.19	624	1267.09	1776.48	857.99	1730.31	552.36	937.58	2020.03	1012.4	2032.76	1168.4	786.9	2152.54	1772.49	1253.68	1966.46	1461.83	1802.46	2007.46	1901.8	495.95	333.27	1086.67	998.22	1004.54	372.75	979.27	344.32	180.06	1258.84	1270.95	890.82	751.02	1054.31
1.4	1029.81	1945.9	1562.09	2129.12	2162.29	1020.34	2170.19	1923.79	1734.25	1866.93	1339.96	1971.17	1460.31	1535.73	1352.79	624	1263.91	1774.88	856.4	1730.31	550.77	937.58	2023.21	1012.4	2037.54	1168.4	783.74	2152.54	1772.49	1253.68	1966.46	1461.83	1802.46	2007.46	1901.8	492.79	326.95	1083.51	998.22	1004.54	377.49	980.85	342.74	180.06	1263.57	1274.16	898.72	752.62	1054.31
1.4333	1034.55	1945.9	1562.09	2129.12	2162.29	1020.34	2170.19	1923.79	1734.25	1859.03	1339.96	1971.17	1455.5	1535.73	1356	624	1260.72	1774.88	854.81	1730.31	549.18	945.54	2027.98	1013.99	2037.54	1169.99	780.59	2152.54	1774.07	1253.68	1969.61	1461.83	1794.57	2007.46	1901.8	489.63	323.79	1078.78	998.22	1004.54	379.07	984.01	342.74	180.06	1258.84	1274.16	901.88	759.04	1054.31
1.4666	1039.29	1945.9	1562.09	2130.7	2162.29	1020.34	2170.19	1923.79	1737.41	1852.71	1338.35	1968.02	1455.5	1535.73	1356	624	1254.36	1774.88	859.59	1736.68	549.18	948.73	2027.98	1013.99	2037.54	1169.99	775.86	2152.54	1774.07	1253.68	1974.34	1461.83	1791.42	2007.46	1901.8	486.48	323.79	1075.62	998.22	1004.54	379.07	987.17	342.74	180.06	1258.84	1275.77	905.03	759.04	1054.31
1.5	1045.61	1945.9	1562.09	2135.44	2160.71	1020.34	2170.19	1923.79	1737.41	1849.56	1336.75	1963.28	1455.5	1535.73	1367.24	624	1244.81	1774.88	859.59	1738.27	549.18	951.91	2027.98	1013.99	2037.54	1169.99	775.86	2157.27	1774.07	1253.68	1988.54	1461.83	1781.95	2007.46	1901.8	488.06	323.79	1072.46	999.8	1004.54	379.07	987.17	342.74	180.06	1258.84	1278.98	901.88	759.04	1054.31
1.5333	1047.19	1945.9	1565.25	2135.44	2159.13	1020.34	2170.19	1923.79	1740.57	1847.98	1333.54	1961.7	1455.5	1535.73	1370.45	627.18	1233.66	1774.88	859.59	1739.86	549.18	956.69	2027.98	1013.99	2035.94	1169.99	777.44	2157.27	1774.07	1253.68	2004.31	1461.83	1770.92	2007.46	1898.65	486.48	323.79	1070.88	999.8	1004.54	382.23	987.17	342.74	178.48	1258.84	1283.79	900.3	759.04	1054.31
1.5666	1048.77	1945.9	1565.25	2133.86	2159.13	1021.92	2170.19	1923.79		1847.98	1331.93	1961.7	1460.31	1535.73	1373.66	627.18	1222.52	1771.7	859.59	1741.46	549.18	963.05	2027.98	1013.99	2035.94	1174.77	777.44	2157.27	1774.07	1253.68	2016.92	1461.83	1764.61	2007.46	1893.92	486.48	323.79	1070.88	999.8	1004.54	382.23	987.17	342.74		1257.26	1285.39	900.3	754.23	1054.31
1.6	1048.77	1945.9	1565.25	2133.86	2159.13	1023.49	2171.77	1923.79		1847.98	1331.93	1961.7	1465.13	1535.73	1376.86	630.36	1224.11	1770.11	861.18	1743.05	549.18	971.01	2024.8	1015.58	2032.76	1176.36	777.44	2157.27	1769.34	1253.68	2023.23	1461.83	1758.3	2015.34	1889.19	486.48	323.79	1070.88	999.8	1004.54	388.55	984.01	342.74		1255.68	1283.79	900.3	751.02	1054.31
1.6333	1048.77	1945.9	1565.25	2133.86	2159.13	1023.49	2171.77	1923.79		1847.98	1330.33	1961.7	1465.13	1535.73	1375.26	628.77	1225.7	1770.11	859.59	1743.05	541.22	978.97	2024.8	1015.58	2029.58	1177.95	780.59	2157.27	1766.19	1253.68	2029.54	1458.68	1755.15	2020.07	1884.46	486.48	323.79	1070.88	999.8	1004.54	386.97	984.01	342.74		1255.68	1285.39	900.3	749.41	1055.92
1.6666	1048.77	1945.9	1565.25	2133.86	2162.29		2170.19	1923.79		1847.98	1330.33	1956.96	1466.73	1535.73	1375.26	628.77	1224.11	1773.29	859.59	1743.05	536.44	988.52	2023.21	1015.58	2029.58	1177.95	782.17	2157.27	1763.03	1253.68	2037.42	1457.1	1755.15	2026.38	1884.46	486.48	323.79	1070.88	999.8	1004.54		979.27	342.74		1255.68	1283.79	897.14	749.41	1054.31
1.7	1048.77	1945.9	1563.67	2133.86	2170.19		2165.45	1928.53		1847.98	1330.33	1952.22	1466.73	1535.73	1375.26	628.77	1224.11	1773.29	859.59	1746.23	534.85	991.71	2021.62	1015.58	2020.03	1177.95	785.32	2157.27	1759.88	1253.68	2042.15	1457.1	1755.15	2034.27	1884.46	486.48	323.79	1066.14	999.8	1002.96		974.53	341.16		1255.68	1283.79	892.4	749.41	1054.31
1.7333	1058.24	1945.9	1562.09	2138.6	2176.51		2167.03	1931.69		1847.98	1325.51	1947.48	1468.33	1535.73	1376.86	616.04	1224.11	1773.29	861.18	1751.01	533.26	990.11	2021.62	1015.58	2016.84	1181.13	785.32	2157.27	1755.15	1253.68	2045.31	1457.1	1753.57	2040.57	1884.46	483.32	323.79	1064.56	999.8	1002.96		972.95	342.74		1255.68	1288.6	889.24	749.41	1054.31
1.7666	1056.66	1945.9	1560.51	2144.92	2181.24		2167.03	1938.01		1847.98	1323.91	1947.48	1469.94	1535.73	1376.86	616.04	1224.11	1773.29	864.36	1752.6	530.08	990.11	2021.62	1015.58	2013.66	1181.13	786.9	2157.27	1751.99	1253.68	2042.15	1455.53	1748.84	2042.15	1884.46	484.9	323.79	1066.14	1004.54	1002.96		972.95	342.74		1255.68	1287	889.24	749.41	1054.31
1.8	1058.24	1942.74	1560.51	2144.92	2182.82		2167.03	1941.16		1847.98	1322.3	1947.48	1473.15	1535.73	1380.07	606.49	1220.93	1773.29	862.77	1751.01	528.49	990.11	2015.25	1012.4	2013.66	1190.68	788.48	2157.27	1750.42	1253.68	2039	1455.53	1744.11	2045.31	1884.46	484.9	328.53	1066.14	1007.7	1002.96		972.95	342.74		1255.68	1287	889.24	747.81	1054.31
1.8333	1058.24	1939.59	1560.51	2149.65	2187.56		2167.03	1942.74		1847.98	1323.91	1947.48	1474.75	1535.73	1383.28	604.89	1211.38	1770.11	862.77	1751.01	528.49	990.11	2013.66	1012.4	2010.47	1193.87	788.48	2157.27	1745.69	1253.68	2031.11	1455.53	1740.95	2046.88	1884.46	484.9	338.01	1066.14	1007.7	1001.38		971.37	342.74		1255.68	1287	889.24	746.2	1059.13
1.8666	1059.82	1938.01	1560.51	2149.65	2190.72		2167.03	1942.74		1847.98	1323.91	1949.06	1474.75	1535.73	1384.89	604.89	1203.42	1766.93	862.77	1751.01	528.49	993.3	2013.66	1009.22	2010.47	1193.87	788.48	2157.27	1740.95	1253.68	2024.81	1455.53	1739.38	2045.31	1884.46	483.32	341.16	1066.14	1007.7	1001.38		971.37	342.74		1255.68	1287	889.24	746.2	1059.13
1.9	1059.82	1938.01	1557.35	2149.65	2190.72		2162.29	1942.74		1874.83	1323.91	1949.06	1474.75	1535.73	1383.28	604.89	1195.46	1765.33	862.77	1751.01	520.53	996.48	2012.07	1004.44	2015.25	1193.87	788.48	2152.54	1740.95	1253.68	2018.5	1455.53	1739.38	2042.15	1889.19	483.32	341.16	1070.88	1007.7	1001.38		969.79	341.16		1263.57	1287	889.24	744.6	1062.34
1.9333	1061.4	1938.01	1554.2	2152.81	2190.72		2157.55	1942.74		1882.72	1317.49	1947.48	1476.36	1535.73	1383.28	604.89	1192.28	1758.97	862.77	1751.01	514.16	1001.26	2012.07	1007.62	2015.25	1193.87	788.48	2149.38	1739.38	1253.68	2015.34	1455.53	1740.95	2042.15	1887.61	481.74	341.16	1077.2	1006.12	1001.38		968.21	341.16		1263.57	1283.79	889.24	742.99	1062.34
1.9666	1061.4	1934.85	1554.2	2152.81	2190.72		2152.81	1939.59		1893.78	1314.28	1945.9	1476.36	1535.73	1383.28	604.89	1187.5	1757.37	862.77	1751.01	512.57	1009.22	2012.07	1007.62	2015.25	1193.87	782.17	2147.81	1736.22	1252.1	2015.34	1453.95	1745.69	2042.15	1887.61	481.74	344.32	1081.93	1006.12	1001.38		966.63	341.16		1260.41	1282.19	892.4	739.78	1062.34
2	1062.98	1934.85	1557.35	2155.97	2190.72		2151.23	1939.59		1898.52	1312.68	1947.48	1476.36	1535.73	1383.28	600.12	1184.32	1757.37	864.36	1751.01	512.57	1013.99	2012.07	1007.62	2015.25	1193.87	775.86	2149.38	1733.07	1250.52	2015.34	1453.95	1748.84	2042.15	1889.19	481.74	344.32	1085.09	1006.12	1001.38		966.63	341.16		1258.84	1278.98	893.98	739.78	1062.34
2.0333	1062.98	1933.27	1557.35	2157.55	2190.72		2151.23	1938.01		1898.52	1315.88	1952.22	1476.36	1535.73	1380.07	600.12	1182.73	1757.37	862.77	1752.6	512.57	1017.18	2015.25	1007.62	2015.25	1193.87	774.28		1733.07	1250.52	2013.77	1453.95	1753.57	2042.15	1889.19	481.74	345.9	1086.67	1004.54	1001.38		966.63	339.59		1258.84	1275.77	893.98	739.78	1062.34
2.0666	1062.98	1930.11	1557.35	2157.55	2190.72		2151.23	1938.01		1898.52	1315.88	1953.8	1476.36	1535.73	1378.47	600.12	1185.91	1757.37	864.36	1751.01	512.57	1017.18	2018.43	1007.62	2015.25	1205.01	771.13		1731.49	1248.95	2012.19	1453.95	1756.72	2042.15	1889.19	481.74	349.06	1086.67	1004.54	1001.38		966.63	339.59		1258.84	1275.77	893.98	738.18	1062.34
2.1	1062.98	1928.53	1557.35	2157.55	2190.72		2151.23	1938.01		1900.1	1315.88	1953.8	1476.36	1535.73	1378.47	595.34	1189.09	1757.37	862.77	1751.01	512.57	1017.18	2016.84	1006.03	2015.25	1208.19	771.13		1731.49	1248.95	2012.19	1453.95	1761.45	2042.15	1889.19	481.74	350.64	1086.67	1004.54	1001.38		966.63	339.59		1257.26	1275.77	893.98	738.18	1062.34
2.1333	1064.56	1928.53	1557.35	2157.55	2190.72		2151.23	1938.01		1904.84	1315.88	1953.8	1473.15	1535.73	1375.26	595.34	1189.09	1757.37	862.77	1751.01	512.57	1018.77	2016.84	1004.44	2015.25	1208.19	771.13		1731.49	1248.95	2012.19	1453.95	1763.03	2042.15	1889.19	481.74	356.96	1091.41	1004.54	1001.38		966.63	339.59		1250.94	1270.95	893.98	738.18	1062.34
2.1666	1064.56	1928.53	1558.93	2157.55	2190.72		2149.65	1938.01		1911.16	1317.49	1953.8	1473.15	1535.73	1372.05	595.34	1189.09	1754.19	862.77	1752.6	514.16	1018.77	2016.84	1004.44	2015.25	1208.19	774.28		1731.49	1248.95	2012.19	1453.95	1766.19	2042.15	1887.61	481.74	356.96	1099.31	1004.54	1001.38		968.21	339.59		1244.62	1261.32	893.98	738.18	1062.34
2.2	1064.56	1928.53	1555.77	2155.97	2190.72		2148.07	1936.43		1911.16	1315.88	1955.38	1473.15	1535.73	1362.42	595.34	1190.68	1754.19	862.77	1755.78	512.57	1018.77	2020.03	1004.44	2015.25	1208.19	775.86		1731.49	1248.95	2012.19	1452.37	1767.76	2042.15	1887.61	481.74	356.96	1104.05	1002.96	1001.38		966.63	338.01		1241.46	1258.11	898.72	738.18	1062.34
2.2333	1064.56	1928.53	1555.77	2149.65	2190.72		2144.92	1936.43		1911.16	1319.09	1964.86	1473.15	1535.73	1354.4	595.34	1198.64	1754.19	862.77	1755.78	512.57	1021.95	2020.03	1004.44	2015.25	1208.19	782.17		1731.49	1248.95	2012.19	1452.37	1774.07	2042.15	1887.61	481.74	356.96	1107.21	998.22	1001.38		966.63	338.01		1238.3	1253.3	898.72	738.18	1062.34
2.2666	1064.56	1928.53	1555.77	2141.76	2190.72		2140.18	1936.43		1911.16	1319.09	1972.75	1473.15	1535.73	1351.19	596.93	1208.19	1754.19	862.77	1755.78	520.53	1021.95	2023.21	1004.44	2015.25	1208.19	783.74		1731.49	1248.95	2012.19	1452.37	1780.38	2042.15	1887.61	481.74	360.12	1107.21	993.48	1001.38		966.63	338.01		1238.3	1251.69	897.14	738.18	1062.34
2.3	1064.56	1928.53	1555.77	2140.18	2184.4		2140.18	1936.43		1911.16	1319.09	1980.65	1473.15	1535.73	1349.58	596.93	1212.97	1754.19	862.77	1757.37	528.49	1021.95	2026.39	1004.44	2015.25	1208.19	786.9		1731.49	1250.52	2012.19	1452.37	1783.53	2042.15	1887.61	481.74	360.12	1107.21	991.91	1009.28		966.63	338.01		1238.3	1251.69	895.56	738.18	1062.34
2.3333	1064.56	1928.53	1555.77	2140.18	2182.82		2140.18	1936.43		1911.16	1323.91	1982.23	1473.15	1532.52	1347.98	596.93	1217.75	1757.37	862.77	1760.56	536.44	1023.54	2027.98	1004.44	2015.25	1208.19	788.48		1731.49	1248.95	2002.73	1452.37	1783.53	2042.15	1887.61	481.74	360.12	1107.21	991.91	1012.44		966.63	338.01		1238.3	1243.67	892.4	738.18	1062.34
2.3666	1064.56	1928.53	1555.77	2140.18	2178.08		2140.18	1936.43		1911.16	1331.93	1982.23	1465.13	1530.92	1347.98	596.93	1219.34	1757.37	862.77	1760.56	541.22	1023.54	2029.58	1004.44	2015.25	1208.19	791.63		1731.49	1248.95	2002.73		1783.53	2042.15	1887.61	481.74	360.12	1107.21	991.91	1014.02		966.63	341.16		1238.3	1235.65	892.4	741.39	1059.13
2.4	1066.14	1928.53	1555.77	2140.18	2178.08		2140.18	1936.43		1911.16	1341.56	1982.23	1466.73	1529.31	1347.98	596.93	1219.34	1757.37	862.77	1758.97	541.22	1021.95	2032.76	1004.44	2015.25	1208.19	791.63		1729.92	1248.95	2002.73		1783.53	2043.73	1887.61	480.16	360.12	1107.21	991.91	1014.02		966.63	345.9		1238.3	1227.62	892.4	742.99	1059.13
2.4333	1066.14	1928.53	1557.35	2140.18	2168.61		2138.6	1936.43		1915.89	1351.19	1983.81	1465.13	1527.71	1344.77	596.93	1219.34	1757.37	862.77	1762.15	541.22	1021.95	2032.76	1004.44	2015.25	1200.24	791.63		1729.92	1248.95	2002.73		1788.26	2043.73	1887.61	480.16	360.12	1104.05	991.91	1018.76		966.63	345.9		1258.84	1221.2	892.4	742.99	1059.13
2.4666	1066.14	1930.11	1560.51	2135.44	2162.29		2138.6			1906.42	1352.79	1988.55	1465.13	1527.71	1347.98	596.93	1219.34	1757.37	862.77	1762.15	541.22	1026.73	2032.76	1004.44	2015.25	1197.05	791.63		1729.92	1248.95	2002.73		1792.99	2045.31	1887.61	480.16	356.96	1100.89	991.91	1020.34		966.63			1268.31	1219.6	892.4	742.99	1059.13
2.5	1069.3	1934.85	1560.51	2133.86	2162.29		2135.44			1901.68	1352.79	1993.29	1465.13	1527.71	1351.19	592.16	1219.34	1757.37	862.77	1762.15	541.22	1026.73	2032.76	1004.44	2015.25	1193.87	791.63		1729.92	1248.95	2002.73		1797.72	2045.31	1887.61	478.58	353.8	1100.89	991.91	1020.34		966.63			1277.79	1219.6	892.4	742.99	1059.13
2.5333	1074.04	1939.59	1562.09	2133.86	2162.29		2135.44			1900.1	1351.19	1998.03	1466.73	1527.71	1352.79	590.57	1225.7	1757.37	862.77	1763.74	544.4	1026.73	2032.76	1004.44	2015.25	1193.87	791.63		1729.92	1248.95	2002.73		1800.88	2045.31	1887.61	473.84	350.64	1099.31	991.91	1020.34		966.63			1284.11	1219.6	892.4	742.99	1059.13
2.5666	1075.62	1941.16	1562.09	2133.86	2160.71		2129.12			1896.94	1351.19	1999.61	1466.73	1527.71	1351.19	588.98	1225.7	1757.37	862.77	1770.11	544.4	1026.73	2032.76	1004.44	2015.25	1193.87	791.63		1731.49	1248.95	1993.27		1804.03	2051.61	1887.61	472.26	349.06	1099.31	991.91	1021.92		966.63			1287.27	1219.6	892.4	742.99	1059.13
2.6	1075.62	1941.16	1562.09	2133.86	2160.71		2129.12			1896.94	1354.4	1999.61	1466.73	1527.71	1354.4	588.98	1230.48	1757.37	862.77	1768.52	547.59	1026.73	2037.54	1004.44	2029.58	1193.87	791.63		1731.49		1986.96		1805.61	2061.08	1887.61	472.26	349.06	1099.31	991.91	1026.65		966.63			1288.84	1219.6	890.82	742.99	1059.13
2.6333	1075.62	1941.16	1562.09	2133.86	2160.71		2127.54			1895.36	1354.4	1999.61	1466.73	1527.71	1359.21	588.98	1233.66	1755.78	865.95	1766.93	547.59	1026.73	2037.54	1004.44	2035.94	1193.87	791.63		1734.65		1986.96		1811.92	2065.81	1887.61	472.26	347.48	1099.31	991.91	1026.65		966.63			1287.27	1219.6	890.82	742.99	1059.13
2.6666	1075.62	1941.16	1565.25	2133.86	2160.71		2127.54			1900.1	1354.4	1999.61	1463.52	1527.71	1365.63	588.98	1230.48	1754.19	865.95	1766.93	547.59		2037.54	1004.44	2035.94	1193.87	796.36		1734.65		1986.96		1813.49	2070.54	1889.19	472.26	347.48	1097.73	991.91	1026.65		966.63			1288.84	1219.6	890.82	744.6	1059.13
2.7	1081.93	1945.9	1565.25	2130.7	2160.71		2127.54			1904.84	1354.4	1998.03	1460.31	1527.71	1372.05	588.98	1230.48	1754.19	865.95	1766.93	547.59		2037.54	1004.44	2035.94	1193.87	797.94		1734.65		1986.96		1813.49	2075.27	1889.19	469.1	345.9	1097.73	991.91	1026.65		966.63			1290.42	1219.6	892.4	747.81	1059.13
2.7333	1081.93	1949.06	1565.25	2130.7	2160.71		2127.54			1909.58	1354.4	2004.34	1455.5	1527.71	1373.66	588.98	1230.48	1754.19	865.95	1770.11	547.59		2037.54	1004.44	2035.94	1193.87	797.94		1734.65		1986.96		1813.49	2083.15	1889.19	467.52	344.32	1097.73	991.91	1029.81		966.63			1292	1219.6	895.56	749.41	1059.13
2.7666	1081.93	1949.06	1565.25	2114.91	2160.71		2125.96			1917.47	1354.4	2004.34	1453.89	1527.71	1375.26	588.98	1230.48	1754.19	865.95	1770.11	549.18		2037.54	1004.44	2035.94	1189.09	797.94		1734.65		1986.96		1813.49	2089.46	1889.19	467.52	342.74	1096.15	991.91	1029.81		968.21			1295.16	1219.6	897.14	749.41	1059.13
2.8	1081.93	1949.06	1565.25	2108.59	2160.71		2125.96			1920.63	1354.4	2004.34	1453.89	1530.92	1375.26	588.98	1235.26	1754.19	861.18	1770.11	549.18		2037.54	1004.44	2035.94	1187.5	799.51		1737.8		1986.96		1813.49	2092.61	1889.19	467.52	342.74	1096.15	991.91	1029.81		968.21			1295.16	1219.6	897.14	749.41	1059.13
2.8333	1081.93	1949.06	1565.25	2108.59	2160.71		2122.8			1919.05	1354.4	2004.34	1453.89	1530.92	1375.26	588.98	1240.03	1754.19	859.59	1770.11	549.18		2039.13	1004.44	2034.35	1187.5	799.51		1742.53		1986.96		1813.49	2092.61	1889.19	467.52	342.74	1096.15	991.91	1029.81		969.79			1293.58	1219.6	897.14	749.41	1059.13
2.8666	1081.93	1949.06	1565.25	2108.59			2122.8			1919.05	1351.19	2004.34	1452.29	1530.92	1375.26	588.98	1244.81	1754.19	859.59	1770.11	549.18		2037.54	1004.44	2035.94	1187.5	799.51		1745.69		1986.96		1813.49	2092.61	1889.19	467.52	342.74	1096.15	995.06			969.79			1293.58	1218	897.14	749.41	1059.13
2.9	1081.93	1950.64	1558.93	2108.59			2122.8			1919.05	1351.19	2004.34	1449.08	1530.92	1376.86	588.98	1249.58	1754.19	859.59	1770.11	549.18		2037.54	1004.44		1187.5	802.67		1745.69		1986.96		1813.49	2092.61	1890.76	467.52	342.74	1092.99	995.06			969.79			1293.58	1214.79	897.14	751.02	1059.13
2.9333	1081.93	1955.38	1552.62	2108.59			2122.8			1920.63	1351.19	2004.34	1445.87	1530.92	1381.68	588.98	1249.58	1757.37	859.59	1768.52	549.18		2037.54	1004.44		1187.5	804.25		1745.69		1986.96		1813.49	2092.61	1890.76	467.52	338.01	1089.83	995.06			969.79			1293.58	1214.79	897.14	754.23	1059.13
2.9666	1081.93	1958.54	1552.62	2108.59			2122.8			1922.21	1354.4	1996.45	1444.26	1535.73	1383.28	588.98	1249.58	1757.37	859.59	1766.93	549.18		2037.54	1004.44		1174.77	808.98		1747.26		1986.96		1810.34	2092.61	1890.76	467.52	334.85	1089.83	995.06			969.79			1295.16	1216.39	893.98	755.83	1059.13
3	1081.93	1958.54	1552.62	2108.59			2122.8			1926.95	1359.21	1985.39	1445.87	1535.73	1383.28	588.98	1251.17	1758.97	859.59	1766.93	549.18		2031.17	1007.62		1166.81	812.13		1747.26		1986.96		1805.61	2092.61	1890.76	467.52	334.85	1089.83	995.06			969.79			1303.06	1218	893.98	755.83	1059.13
3.0333	1081.93	1958.54	1552.62	2108.59			2118.07			1930.11	1359.21	1974.33	1447.47	1535.73	1386.49	581.02	1251.17	1760.56	859.59	1766.93	549.18		2024.8	1007.62			813.71		1747.26		1983.8		1805.61	2092.61	1890.76	467.52	333.27	1089.83	995.06			971.37			1304.64	1218	890.82	755.83	1057.52
3.0666	1081.93	1958.54	1552.62	2108.59			2118.07			1931.69	1359.21	1963.28	1442.66	1535.73	1386.49	581.02	1251.17	1762.15	859.59	1766.93	549.18		2023.21	1007.62			813.71		1750.42		1983.8		1805.61	2092.61	1890.76	467.52	333.27	1089.83	995.06			971.37			1306.22	1218	889.24	759.04	1055.92
3.1	1081.93	1958.54	1552.62	2108.59			2118.07			1930.11	1359.21	1958.54	1437.84	1535.73	1386.49	576.24	1255.95	1765.33	859.59	1765.33	549.18		2020.03	1007.62			813.71		1750.42		1983.8		1805.61	2092.61	1890.76	467.52	333.27	1088.25	995.06			971.37			1306.22	1219.6	889.24	762.25	1054.31
3.1333	1081.93	1958.54	1552.62	2108.59			2114.91			1930.11	1359.21	1958.54	1433.03	1535.73	1386.49	576.24	1260.72	1766.93	859.59	1765.33	549.18		2020.03				813.71		1750.42		1983.8		1805.61	2092.61	1890.76	467.52	331.69	1088.25	995.06			971.37			1306.22	1219.6	889.24	767.06	1054.31
3.1666	1081.93	1960.12	1551.04	2108.59			2114.91			1930.11	1359.21	1958.54			1384.89	576.24	1260.72	1768.52	859.59	1765.33	549.18		2020.03				813.71		1750.42				1805.61	2092.61	1890.76	467.52	325.37	1085.09	995.06			971.37			1306.22	1219.6	889.24
3.2	1081.93	1960.12	1551.04	2111.75			2114.91			1930.11	1367.24	1955.38			1383.28	576.24	1260.72		859.59	1765.33	549.18		2020.03				813.71		1750.42				1805.61	2092.61	1890.76	467.52	320.63	1085.09	999.8			971.37			1306.22	1218	889.24
3.2333	1081.93	1960.12	1551.04	2111.75			2114.91			1930.11	1373.66	1952.22			1383.28	576.24	1260.72		859.59	1758.97	549.18		2020.03				813.71		1750.42				1805.61	2092.61	1893.92	467.52	320.63	1083.51	999.8			971.37			1306.22	1216.39	887.66
3.2666	1081.93	1960.12	1551.04	2111.75			2114.91			1930.11	1376.86	1949.06			1383.28	576.24	1260.72		854.81	1752.6	547.59		2020.03				813.71		1750.42				1796.15	2092.61	1893.92	467.52	320.63	1083.51	999.8			971.37			1298.32	1216.39	886.08
3.3	1081.93	1960.12	1551.04				2114.91			1933.27	1376.86	1950.64			1388.1	576.24	1260.72		854.81	1749.42	547.59		2015.25				813.71		1751.99				1791.42	2092.61	1892.34	467.52	320.63	1083.51				971.37			1292	1214.79	884.5
3.3333	1081.93	1960.12	1551.04				2111.75			1939.59	1375.26	1950.64			1391.31		1260.72		854.81	1749.42	547.59		2012.07				813.71		1751.99				1791.42	2092.61	1892.34	467.52	320.63	1083.51				972.95			1284.11	1214.79	884.5
3.3666	1077.2	1960.12	1547.88				2111.75			1938.01	1375.26	1950.64			1397.73		1267.09		854.81	1746.23	547.59		2013.66				813.71		1751.99				1791.42	2092.61	1892.34	473.84	320.63	1078.78				972.95			1280.95	1214.79	882.92
3.4	1074.04	1960.12	1547.88				2111.75			1938.01	1376.86	1950.64			1404.15		1267.09		854.81	1746.23	547.59		2013.66				813.71		1753.57				1791.42	2092.61	1892.34	477	319.05	1078.78				972.95			1279.37	1214.79	881.34
3.4333	1067.72	1960.12	1547.88				2111.75			1938.01	1380.07	1950.64			1408.96		1267.09		856.4	1746.23	547.59		2013.66				813.71		1753.57				1791.42	2092.61	1892.34	488.06	319.05	1078.78				972.95			1282.53	1213.18	881.34
3.4666	1066.14	1960.12	1547.88				2111.75			1938.01	1381.68	1952.22			1407.35		1267.09		854.81	1733.5	547.59		2013.66				813.71		1753.57				1791.42	2092.61	1892.34	492.79	319.05	1078.78				972.95			1282.53	1211.58	876.6
3.5	1062.98	1963.28	1547.88				2111.75			1938.01	1380.07	1952.22			1407.35		1267.09		854.81	1725.54	547.59		2010.47				813.71		1753.57				1791.42	2092.61	1893.92	495.95	317.47	1078.78				972.95			1282.53	1211.58	871.87
3.5333	1062.98	1963.28	1546.3				2111.75			1938.01	1380.07	1952.22			1407.35		1268.68		857.99	1722.35	547.59		2007.29				813.71		1753.57				1789.84	2092.61	1893.92	495.95	317.47	1075.62				972.95			1282.53	1211.58	870.29
3.5666	1062.98	1963.28	1546.3				2111.75			1934.85	1380.07	1952.22					1270.28		861.18	1719.17	547.59		2000.92				813.71		1753.57				1789.84	2092.61	1893.92	494.37	317.47	1075.62				972.95			1271.47	1211.58	870.29
3.6	1062.98	1961.7	1546.3				2111.75			1926.95	1378.47	1955.38					1270.28		862.77	1719.17	547.59		2000.92						1753.57				1789.84	2092.61	1893.92	494.37	320.63	1075.62				972.95			1266.73	1211.58	868.71
3.6333	1062.98	1961.7	1546.3							1923.79							1270.28		864.36	1719.17	553.95		2000.92						1753.57				1789.84	2092.61	1893.92	492.79	320.63	1075.62							1261.99
3.6666	1062.98	1961.7	1546.3							1919.05							1270.28		865.95	1719.17	552.36		2000.92						1753.57				1789.84	2092.61	1893.92	492.79	322.21	1075.62							1260.41
3.7	1062.98	1961.7	1546.3							1919.05							1270.28		865.95	1719.17	557.14		2000.92						1753.57				1788.26	2098.92	1893.92	492.79	322.21	1075.62							1258.84
3.7333	1062.98	1961.7	1546.3							1919.05							1270.28		865.95	1719.17	557.14		2000.92						1753.57				1788.26	2100.5	1893.92	492.79	322.21	1075.62							1258.84
3.7666	1062.98	1963.28	1543.14							1919.05							1270.28		865.95	1712.8	557.14		2004.11						1753.57				1788.26	2102.08	1893.92	492.79	330.11	1075.62							1258.84
3.8	1062.98	1961.7	1543.14							1914.31							1270.28		865.95	1711.21	557.14		2005.7						1753.57				1781.95	2102.08	1893.92	492.79	338.01	1075.62							1255.68
3.8333	1062.98	1963.28	1543.14							1914.31							1270.28		865.95	1711.21	557.14		2005.7						1753.57				1777.22	2102.08	1893.92	492.79	341.16	1075.62							1255.68
3.8666	1064.56	1963.28	1543.14							1901.68							1270.28		865.95	1711.21	557.14		2005.7						1753.57				1775.65	2102.08	1893.92	489.63	341.16	1075.62							1246.2
11.7	1064.56	1963.28	1543.14							1895.36							1270.28		865.95	1711.21	560.32		2005.7						1753.57				1772.49	2102.08	1893.92	489.63	341.16	1075.62							1241.46
11.8	1064.56	1963.28	1543.14							1896.94							1270.28		865.95	1711.21	560.32		2005.7						1759.88				1772.49	2102.08	1893.92	489.63	339.59	1075.62							1238.3
11.9	1064.56	1963.28	1543.14							1895.36							1270.28		865.95	1711.21	560.32		2005.7						1759.88				1772.49	2102.08	1893.92	489.63	339.59	1075.62							1238.3
12	1061.4	1963.28	1541.56							1895.36							1270.28		865.95	1711.21			2008.88						1759.88				1772.49	2105.23	1893.92	494.37	339.59	1077.2							1238.3
12.1	1061.4	1956.96	1541.56							1895.36							1271.87		865.95	1711.21			2013.66						1763.03				1772.49	2105.23	1893.92	494.37	339.59	1077.2							1238.3
12.2	1056.66	1956.96	1538.4							1895.36							1271.87		865.95	1711.21			2013.66						1763.03				1772.49	2105.23	1893.92	508.59	339.59	1080.36							1238.3
12.3	1056.66	1956.96	1538.4							1895.36							1273.46		865.95	1711.21			2010.47						1763.03				1766.19	2105.23	1893.92	510.17	339.59	1080.36							1230.4
12.4	1055.08	1956.96	1536.82							1892.2							1273.46		865.95	1711.21			2012.07						1763.03					2105.23	1893.92	511.75	339.59	1080.36							1220.93
12.5	1055.08	1956.96	1536.82							1893.78							1279.83		865.95	1711.21			2012.07						1763.03					2105.23	1893.92	511.75	339.59	1080.36							1213.03
12.6	1055.08	1952.22	1536.82							1895.36							1281.42		865.95	1711.21			2012.07						1766.19					2106.81	1893.92	511.75	334.85	1080.36							1211.45
12.7	1055.08	1947.48	1536.82							1895.36							1281.42		865.95	1711.21			2012.07						1766.19					2106.81	1893.92	511.75	328.53	1080.36							1211.45
12.8	1055.08	1945.9	1536.82							1895.36							1283.01		865.95	1711.21			2012.07						1769.34					2106.81	1893.92	511.75	326.95	1080.36							1211.45
12.9	1055.08	1945.9	1536.82							1896.94							1283.01		865.95	1711.21			2012.07						1769.34					2106.81	1893.92	519.64	326.95	1083.51							1209.87
13	1055.08	1945.9	1536.82							1895.36							1283.01		865.95	1711.21			2010.47						1769.34					2106.81		522.8	326.95	1085.09							1208.29
13.1	1055.08	1945.9	1536.82							1901.68							1283.01		865.95	1711.21			2008.88						1769.34					2106.81		522.8	326.95	1085.09							1205.13
13.2	1053.5	1945.9	1536.82							1901.68							1283.01		865.95	1711.21			2008.88						1769.34					2106.81		524.38	325.37	1085.09							1203.55
13.3	1053.5	1945.9	1538.4							1901.68									865.95	1711.21			2008.88						1763.03					2106.81		524.38	325.37	1088.25							1203.55
13.4	1051.92	1945.9	1538.4							1901.68									865.95	1711.21			2008.88											2106.81		524.38	325.37	1089.83							1203.55
13.5	1051.92	1945.9	1538.4							1901.68									867.54	1711.21			2008.88											2106.81		524.38	323.79	1089.83							1203.55
13.6	1051.92	1944.32	1538.4							1901.68									867.54	1711.21			2008.88											2106.81		524.38	320.63	1089.83							1203.55
13.7	1050.35	1944.32	1538.4							1901.68									867.54	1711.21			2008.88											2106.81		527.54	320.63	1089.83							1203.55
13.8	1050.35	1944.32	1536.82							1901.68									867.54	1711.21			2008.88											2106.81		529.12	320.63	1091.41							1203.55
13.9	1050.35		1536.82							1901.68									867.54	1711.21			2008.88											2106.81		529.12		1091.41							1203.55
14	1050.35		1536.82																867.54	1711.21			2008.88											2106.81		529.12		1091.41
14.1	1048.77		1536.82																867.54	1711.21			2010.47											2106.81		529.12		1094.57
14.2	1048.77		1536.82																867.54	1711.21			2010.47											2106.81		529.12		1094.57
14.3	1048.77		1536.82																867.54	1711.21			2010.47											2106.81		529.12		1094.57
14.4	1045.61		1536.82																867.54	1711.21			2008.88											2106.81		532.28		1096.15
14.5	1044.03		1536.82																867.54	1711.21			2008.88											2106.81		533.86		1096.15
14.6	1042.45		1538.4																	1711.21			2013.66											2106.81		535.44		1097.73
14.7	1042.45		1538.4																	1711.21			2021.62											2106.81		535.44		1097.73
14.8	1042.45		1538.4																	1711.21			2024.8											2106.81		535.44		1097.73
14.9	1040.87		1538.4																	1711.21			2029.58											2106.81		537.02		1097.73
15	1040.87		1538.4																	1708.03			2031.17											2106.81		537.02		1102.47
15.1	1040.87		1538.4																	1706.44			2029.58											2106.81		537.02		1102.47
15.2	1040.87		1539.98																	1706.44			2031.17											2106.81		537.02		1105.63
15.3	1037.71		1539.98																	1706.44			2029.58											2097.35		541.76		1105.63
15.4	1036.13		1539.98																	1706.44			2029.58													543.34		1105.63
15.5	1036.13		1539.98																	1706.44			2034.35													543.34		1105.63
15.6	1036.13		1539.98																	1706.44			2040.72													543.34		1105.63
15.7			1539.98																	1706.44			2040.72															1105.63
15.8			1539.98																	1706.44			2040.72															1105.63
15.9			1539.98																	1706.44			2040.72															1105.63
16			1539.98																	1706.44			2040.72															1105.63
16.1			1543.14																	1706.44			2045.49															1105.63
16.2			1543.14																	1706.44																		1105.63
16.3			1543.14																	1706.44																		1105.63
16.4			1543.14																	1706.44																		1110.37
16.5			1543.14																	1708.03																		1110.37
16.6			1543.14																	1706.44																		1110.37
16.7			1543.14																	1706.44																		1110.37
16.8			1543.14																	1709.62																		1110.37
16.9			1539.98																	1709.62																		1110.37
17			1539.98																	1709.62																		1110.37
17.1			1539.98																	1709.62																		1110.37
17.2			1539.98																	1709.62																		1110.37
17.3			1538.4																	1708.03																		1111.94
17.4			1538.4																	1706.44																		1111.94
17.5			1538.4																	1706.44																		1111.94
17.6			1541.56																	1706.44																		1116.68
17.7			1541.56																	1706.44																		1116.68
17.8			1541.56																	1706.44																		1116.68
17.9			1541.56																	1706.44																		1116.68
18			1541.56																	1706.44																		1116.68
18.1			1541.56																	1703.25																		1116.68
18.2			1546.3																	1703.25																		1118.26
18.3			1546.3																	1703.25																		1118.26
18.4			1546.3																	1703.25																		1118.26
18.5			1546.3																	1703.25																		1118.26
18.6			1546.3																	1703.25																		1119.84
18.7			1546.3																	1703.25																		1119.84
18.8			1546.3																	1703.25																		1119.84
18.9			1546.3																	1703.25																		1119.84
19																				1703.25
19.1																				1703.25
19.2																				1703.25
19.3																				1704.84
19.4																				1703.25
19.5																				1703.25
19.6																				1708.03
19.7																				1706.44
19.8																				1706.44
19.9																				1706.44
20																				1706.44
20.1																				1706.44
20.2																				1706.44
20.3																				1706.44
20.4																				1706.44
20.5																				1709.62
20.6																				1709.62
20.7																				1709.62
[truncated: 161 more columns]
